# Supplementary material for: Anti-Scar Effects of Micropatterned Hydrogel after Glaucoma Drainage Device Implantation
Source: Research (Wash D C). 2025 Jan 22;8:0561. doi: 10.34133/research.0561 (PMC11751202; doi:10.34133/research.0561)
Supplement: Supplementary 1 — Figs. S1 to S3 [file research.0561.f1.zip]

Archive with 4 entries (4 files):
- S1.ai
- S2.ai
- S3.ai
- Supplementary Information.docx
